# Supplementary material for: Bacillus subtilis Response to Mercury Toxicity: A Defense Mediated by Sulphur-Rich Molecules and Oxidative Prevention Systems
Source: Int J Mol Sci. 2025 Oct 20;26(20):10179. doi: 10.3390/ijms262010179 (PMC12563154; doi:10.3390/ijms262010179)
Supplement: Supplementary file 1 [file ijms-26-10179-s001.zip]

Archive with 1 entries (1 files):
- ijms-3852128-supplementary.pdf
